# Supplementary material for: Characterization of Phase Separated Planar Lipid Bilayer Membrane by Fluorescence Ratio Imaging and Scanning Probe Microscope
Source: Membranes (Basel). 2022 Aug 9;12(8):770. doi: 10.3390/membranes12080770 (PMC9415343; doi:10.3390/membranes12080770)
Supplement: Supplementary file 1 [file membranes-12-00770-s001.zip]

Archive with 1 entries (1 files):
- membranes-1848169-supplementary.pdf
